# Supplementary material for: Semisynthetic flavonoid 7-O-galloylquercetin activates Nrf2 and induces Nrf2-dependent gene expression in RAW264.7 and Hepa1c1c7 cells
Source: Chem Biol Interact. 2016 Dec 25;260:58–66. doi: 10.1016/j.cbi.2016.10.015 (PMC5148792; doi:10.1016/j.cbi.2016.10.015)
Supplement: Supplementary file 2 [file mmc2.zip]

Archive with 9 entries (9 files):
- coi_disclosure_Biedermann.pdf
- coi_disclosure_Dinkova-Kostova.pdf
- coi_disclosure_Kren.pdf
- coi_disclosure_Kuzma.pdf
- coi_disclosure_Papouskova.pdf
- coi_disclosure_Roubalova.pdf
- coi_disclosure_Ulrichova.pdf
- coi_disclosure_Vacek.pdf
- coi_disclosure_Vrba.pdf
